# Supplementary material for: Learned parametrized dynamic movement primitives with shared synergies for controlling robotic and musculoskeletal systems
Source: Front Comput Neurosci. 2013 Oct 17;7:138. doi: 10.3389/fncom.2013.00138 (PMC3797962; doi:10.3389/fncom.2013.00138)
Supplement: Supplementary file 2 [file DataSheet1.ZIP]

Archive with 7 entries (7 files):
- compile.m
- license.txt
- readme.txt
- Rueckert2013UpperLimb11Muscles.osim
- run.m
- simOsimModelLinearController.cpp
- simOsimModelLinearController.m
